# Supplementary material for: Hydroxypropyl Cellulose Polymers as Efficient Emulsion Stabilizers: The Effect of Molecular Weight and Overlap Concentration
Source: Gels. 2025 Feb 5;11(2):113. doi: 10.3390/gels11020113 (PMC11854873; doi:10.3390/gels11020113)
Supplement: Supplementary file 1 [file gels-11-00113-s001.zip]

Archive with 2 entries (2 files):
- Supplementary Materials - HPC polymers.pdf
- Supplementary Video S1.avi
